# Supplementary material for: Genetic Variability of Loci Affecting Meat Quality and Production in Nero Siciliano Pig Breed
Source: Animals (Basel). 2025 Jul 19;15(14):2143. doi: 10.3390/ani15142143 (PMC12291818; doi:10.3390/ani15142143)
Supplement: Supplementary file 1 [file animals-15-02143-s001.zip]

Archive with 1 entries (1 files):
- animals-3729710-supplementary.pdf
